# Supplementary material for: Health risk assessment of exposure to toxic elements resulting from consumption of dried wild-grown mushrooms available for sale
Source: PLoS One. 2021 Jun 23;16(6):e0252834. doi: 10.1371/journal.pone.0252834 (PMC8221490; doi:10.1371/journal.pone.0252834)
Supplement: S1 Dataset — (XLSX) [file pone.0252834.s002.xlsx]

## Sheet: Arkusz1
Concentrations of Cd, Pb, As and Hg in dried mushrooms (mg/kg).
	no.	supermarket	mushroom species	Hg (mg/kg)	Cd (mg/kg)	Pb (mg/kg)	As (mg/kg)
	1.	Auchan	Xerocomus badius	0.094	2.358	0.405	0.449
	2.	Auchan	Xerocomus badius	0.01	1.972	0.472	0.424
	3.	Auchan	Xerocomus badius	0.098	0.806	0.328	0.369
	4.	Auchan	Xerocomus badius	0.095	0.882	0.337	0.263
	5.	Auchan	Xerocomus badius	0.086	0.486	0.392	0.274
	6.	Auchan	Xerocomus badius	0.144	634	0.984	0.225
	7.	Auchan	Xerocomus badius	0.163	1.792	0.645	0.353
	8.	Auchan	Xerocomus badius	0.089	1.554	0.335	0.346
	9.	Auchan	Xerocomus badius	0.096	0.799	0.296	0.357
	10.	Auchan	Xerocomus badius	0.099	0.555	0.823	0.242
	11.	Auchan	Boletus edulis	2.961	1.396	1.896	1.136
	12.	Auchan	Boletus edulis	3.737	1.616	1.219	0.941
	13.	Auchan	Boletus edulis	4.797	0.551	0.791	0.842
	14.	Auchan	Boletus edulis	4.851	0.664	0.78	0.909
	15.	Auchan	Boletus edulis	3.331	1.571	0.929	0.778
	16.	Auchan	Boletus edulis	3.177	2.345	0.725	1.142
	17.	Auchan	Boletus edulis	2.894	1.38	0.605	0.59
	18.	Auchan	Boletus edulis	3.498	1.453	0.578	0.608
	19.	Auchan	Boletus edulis	4.622	0.715	0.709	0.757
	20.	Auchan	Boletus edulis	2.505	0.684	0.549	0.656
	21.	Kaufland	Boletus edulis	2.971	1.285	0.341	0.64
	22.	Kaufland	Boletus edulis	3.183	1.661	0.426	0.613
	23.	Kaufland	Boletus edulis	2.927	1.988	0.379	0.971
	24.	Kaufland	Boletus edulis	1.928	1.665	0.48	0.946
	25.	Kaufland	Boletus edulis	2.435	3.336	0.327	0.867
	26.	Kaufland	Xerocomus badius	0.094	2.256	0.228	0.338
	27.	Kaufland	Xerocomus badius	0.076	0.655	0.3	0.116
	28.	Kaufland	Xerocomus badius	0.09	1.391	0.339	0.216
	29.	Kaufland	Xerocomus badius	0.058	0.755	0.284	0.21
	30.	Kaufland	Boletus edulis	2.686	1.133	0.466	0.636
	31.	Lidl	Xerocomus badius	0.15	0.64	0.497	0.222
	32.	Lidl	Xerocomus badius	0.112	0.845	0.355	0.288
	33.	Lidl	Xerocomus badius	0.096	0.769	0.413	0.221
	34.	Lidl	Xerocomus badius	0.134	1.095	0.31	0.244
	35.	Lidl	Xerocomus badius	0.119	1.076	1.167	0.233
	36.	Lidl	Xerocomus badius	0.082	1.222	0.882	0.209
	37.	Lidl	Xerocomus badius	0.106	0.708	0.947	0.238
	38.	Lidl	Xerocomus badius	0.112	0.976	0.756	0.096
	39.	Lidl	Xerocomus badius	0.108	0.795	0.406	0.198
	40.	Lidl	Xerocomus badius	0.107	0.549	1.58	0.287
	41.	Lidl	Boletus edulis	1.359	2.26	0.948	0.653
	42.	Lidl	Boletus edulis	1.201	1.586	1.054	0.577
	43.	Lidl	Boletus edulis	1.984	1.61	1.078	0.47
	44.	Lidl	Boletus edulis	1.971	2.616	1.199	0.541
	45.	Lidl	Boletus edulis	2.617	2.206	1.223	0.755
	46.	Lidl	Boletus edulis	1.794	2.642	0.979	0.722
	47.	Lidl	Boletus edulis	2.516	2.794	0.772	0.673
	48.	Lidl	Boletus edulis	1.64	2.742	4.7	0.78
	49.	Lidl	Boletus edulis	2.125	1.909	0.824	0.737
	50.	Lidl	Boletus edulis	2.236	2.588	1.136	0.585
	51.	Carrefour	Boletus edulis	1.882	3.331	0.971	0.64
	52.	Carrefour	Boletus edulis	1.943	5.193	3.961	2.449
	53.	Carrefour	Boletus edulis	3.323	4.466	2.725	1.212
	54.	Carrefour	Boletus edulis	4.603	5.212	2.439	2.199
	55.	Carrefour	Xerocomus badius	0.108	1.1	0.811	0.314
	56.	Carrefour	Xerocomus badius	0.104	2.452	1.292	0.454
	57.	Carrefour	Xerocomus badius	0.111	0.976	0.546	0.348
	58.	Carrefour	Xerocomus badius	0.101	1.367	2.96	0.451
	59.	Carrefour	Xerocomus badius	0.107	1.355	0.886	0.286
	60.	Carrefour	Boletus edulis	2.99	3.336	4.359	2.29
	61.	Tesco	Xerocomus badius	0.109	1.846	1.043	0.578
	62.	Tesco	Xerocomus badius	0.074	2.75	0.833	0.412
	63.	Tesco	Xerocomus badius	0.087	1.975	1.206	0.454
	64.	Tesco	Xerocomus badius	0.08	0.981	0.585	0.184
	65.	Tesco	Xerocomus badius	0.089	0.692	0.526	0.171
	66.	Tesco	Boletus edulis	5.116	0.663	0.729	0.65
	67.	Tesco	Boletus edulis	4.576	1.447	1.39	1.367
	68.	Tesco	Boletus edulis	5.394	1.176	0.694	1.418
	69.	Tesco	Boletus edulis	4.26	0.919	0.712	1.084
	70.	Tesco	Boletus edulis	3.86	1.693	0.81	0.797
	71.	Kaufland	Boletus edulis	3.809	1.448	0.454	0.621
	72.	Kaufland	Boletus edulis	2.688	1.199	0.632	0.626
	73.	Kaufland	Boletus edulis	2.193	0.897	0.486	0.592
	74.	Kaufland	Boletus edulis	2.967	1.955	0.797	0.433
	75.	Kaufland	Xerocomus badius	0.123	0.599	0.409	0.169
	76.	Kaufland	Xerocomus badius	0.092	0.559	0.339	0.165
	77.	Kaufland	Xerocomus badius	0.104	0.832	0.333	0.2
	78.	Kaufland	Xerocomus badius	0.107	1.239	0.476	0.223
	79.	Kaufland	Xerocomus badius	0.065	0.605	0.528	0.196
	80.	Kaufland	Xerocomus badius	0.098	1.291	0.395	0.136
